# Supplementary material for: Survival-Based Biomarker Module Identification Associated with Oral Squamous Cell Carcinoma (OSCC)
Source: Biology (Basel). 2021 Aug 8;10(8):760. doi: 10.3390/biology10080760 (PMC8389591; doi:10.3390/biology10080760)
Supplement: Supplementary file 1 [file biology-10-00760-s001.zip]

Archive with 1 entries (1 files):
- biology-1318725-supplementary.xlsx
