# Supplementary material for: Survival-Based Biomarker Module Identification Associated with Oral Squamous Cell Carcinoma (OSCC)
Source: Biology (Basel). 2021 Aug 8;10(8):760. doi: 10.3390/biology10080760 (PMC8389591; doi:10.3390/biology10080760)
Supplement: Supplementary file 1 [file biology-10-00760-s001.zip › biology-1318725-supplementary.xlsx]

## Sheet: Sheet1
Supplementary Table S1. Number of modules in Weighted PPI network and their number of genes
Module 1	40	256	794	844	908
Module 2	173	264
Module 3	7	11	17	22	29	61	66	70	74	80	87	89	111	115	122	170	196	221	237	240	242	299	303	304	349	359	409	412	431	509	656	681	683	704	878	883
Module 4	72	138	156	294	356	554	589	598	601	619	635	659	666	710	729	739	745	776	778	780	793	804	807	823	836	863	881
Module 5	85	119	164	175	355	358	422	471	486	508	616	718
Module 6	161	254	604	612
Module 7	395	763
Module 8	235	329	364	443	615	627
Module 9	2	15	57	100	105	288	461	462	673	682	703
Module 10	32	42	71	73	82	94	148	174	190	209	241	258	297	315	317	318	342	397	404	406	432	435	458	467	525	532	556	623	646	689	717	731	797	843	877
Module 11	501	610
Module 12	24	59	99	145	153	230	310	316	424
Module 13	510	624
Module 14	56	149	182	277	279	324	360	439	470	530
Module 15	86	103	114	282	354	429	474	515	524	533	538	551	558	565	632	652	688	698	721	728	734	738	764	834	869	871
Module 16	498	521
Module 17	47	91	101	151	202	203	214	232	253	259	351	384	472	504	528	536	600	711	726	735	749	788	821	830	868	876	903	909
Module 18	1	6	78	152	361	428	511	576	585	781	840	901
Module 19	24	155	166	226	660	674	779
Module 20	401	440	889
Module 21	154	643	849
Module 22	593	719	760	767	815	841
Module 23	583	892
Module 24	8	9	37	58	77	79	83	427	541	814
Module 25	117	831
Module 26	370	697
Module 27	44	97	187	274	493	752	853	857
Module 28	53	333	669
Module 29	725	859
Module 30	5	217	231
Module 31	444	512	637
Module 32	55	220	252	366	856
Module 33	118	136	648	732
Module 34	106	140	216	339	603
Module 35	305	410	549	799
Module 36	19	123	124	346	722	758	795
Module 37	3	13	64	222	402	416	425	629	802
Module 38	596	702
Module 39	116	483	545	569	595
Module 40	60	546
Module 41	10	20	93	184	191	456	495	675	812
Module 42	34	141
Module 43	192	247
Module 44	243	550
Module 45	204	388
Module 46	88	325
